# Supplementary material for: Opposing Roles of DCs and iNKT Cells in the Induction of Foxp3 Expression by MLN CD25+CD4+ T Cells during IFNγ-Driven Colitis
Source: Int J Mol Sci. 2022 Dec 5;23(23):15316. doi: 10.3390/ijms232315316 (PMC9738888; doi:10.3390/ijms232315316)
Supplement: Supplementary file 1 [file ijms-23-15316-s001.zip]

Archive with 1 entries (1 files):
- ijms-1995522-supplementary.pdf
